# Supplementary material for: Photosynthetic Toxicity of Enrofloxacin on Scenedesmus obliquus in an Aquatic Environment
Source: Int J Environ Res Public Health. 2022 May 3;19(9):5545. doi: 10.3390/ijerph19095545 (PMC9105898; doi:10.3390/ijerph19095545)
Supplement: Supplementary file 1 [file ijerph-19-05545-s001.zip]

Archive with 1 entries (1 files):
- ijerph-1679974-supplementary.pdf
